# Supplementary material for: Morpho-Physiological Traits and Oil Quality in Drought-Tolerant Raphanus sativus L. Used for Biofuel Production
Source: Plants (Basel). 2024 Jun 7;13(12):1583. doi: 10.3390/plants13121583 (PMC11207979; doi:10.3390/plants13121583)
Supplement: Supplementary file 1 [file plants-13-01583-s001.zip]

Archive with 4 entries (3 files):
- plants-2999536-supplementary/
- plants-2999536-supplementary/Table S1.pdf
- plants-2999536-supplementary/Table S2.pdf
- plants-2999536-supplementary/Table S3.xlsx
