# Supplementary material for: Morpho-Physiological Traits and Oil Quality in Drought-Tolerant Raphanus sativus L. Used for Biofuel Production
Source: Plants (Basel). 2024 Jun 7;13(12):1583. doi: 10.3390/plants13121583 (PMC11207979; doi:10.3390/plants13121583)
Supplement: Supplementary file 1 [file plants-13-01583-s001.zip › plants-2999536-supplementary/Table S3.xlsx]

## Sheet: Data
	water replacement	block	leaf water potential	leaf osmotic potential	relative water content	net photosynthetic assimilation rate	stomatal conductance	transpiratory rate	ratio between internal and external CO2 concentration	water use efficiency	instantaneous carboxylation efficiency	apparent electron transport rate	photosynthetic assimilation rate	minimum fluorescence	potential quantum yield of PSII	effective quantum yield of PSII	non-photochemical quenching	total chlorophyll content	carotenoids	total soluble sugars	reducing sugar	non-reducing sugars	starch	total non-structural carbohydrate	proline	electron leakage ratio
Stage	WR	Block	Ѱw	Ѱs	RWC	A	gs	E	CiCa	WUE	ACi	ETR	ETRA	Fo	FvFm	YII	NPQ	Chla+b	Car	TSS	RS	NRS	STA	TNC	PRO	ELR
VE	Control	1	-0.27	-0.94904	88.1971	20.8191	0.499162	8.13727	0.785359	2.55849	0.0677132	228.642	10.9823	236.667	0.823991	0.445143	0.68398	49.7754	5.42	21.3985	11.9026	9.49584	42.11	63.5085	274.42	20.8821
VE	Control	2	-0.233333	-1.07294	89.3404	25.4367	0.479569	8.80174	0.679044	2.88997	0.107052	236.635	9.30288	247.333	0.818497	0.480637	0.640662	36.2302	5.10292	23.0769	15.1266	7.95037	34.8934	57.9704	237.617	13.3152
VE	Control	3	-0.313333	-0.973819	89.8574	28.05	0.587688	9.31541	0.740125	3.01114	0.100405	266.48	9.50018	237	0.788918	0.493089	0.455382	34.6969	5.1884	23.2545	19.2212	10.18	48.0027	71.2572	220.858	18.0203
VE	Control	4	-0.25	-1.19435	88.8653	23.7826	0.52	9.65328	0.828982	2.46368	0.0758233	243.92	10.2563	232.333	0.808583	0.497429	0.689813	41.1565	5.96468	33.3032	20.206	13.0972	43.431	76.7342	246.731	17.41
VE	FC66	1	-0.473333	-1.09771	89.8627	27.08	0.65	9.05	0.784577	2.99227	0.0885513	163.243	6.02816	276.333	0.792586	0.440286	0.992127	50.5625	5.13	24.804	20.76	4.04398	46.1359	70.9399	336.11	20.6186
VE	FC66	2	-0.483333	-0.988686	88.6757	25.3555	0.567182	8.80518	0.773513	2.87961	0.0858562	201.736	7.95629	234.667	0.808935	0.491613	0.517007	45.7337	3.82274	21.8044	18.1421	3.66228	53.3076	75.112	380.148	22.4286
VE	FC66	3	-0.386667	-1.14975	89.8361	29.3723	0.61437	8.58436	0.76279	3.42161	0.101992	200.036	6.81037	225.667	0.807728	0.51422	0.571522	45.45	4.78074	19.2279	13.5185	5.70943	49.627	68.8549	326.099	22.99
VE	FC66	4	-0.406667	-1.23152	88.0574	26.5005	0.762689	9.76382	0.819059	2.71415	0.086112	176.056	6.64351	229	0.800936	0.458367	0.823217	40.0684	6.80085	18.0264	15.0479	2.97847	55.1577	73.1841	302.072	16.4997
VE	FC33	1	-0.416667	-1.07	89.4027	28.9245	0.525648	8.08107	0.732937	3.57929	0.100683	204.717	7.07765	232.333	0.813	0.510809	0.416516	39.7689	6.0661	22.8335	17.4852	8.88	24.257	47.0905	254.277	25.43
VE	FC33	2	-0.41	-1.05063	89.1278	28.7208	0.532592	8.16773	0.738803	3.51638	0.101882	199.698	6.95308	223.667	0.822153	0.509715	0.618884	40.1576	5.85959	21.7834	12.1928	9.59066	22.0549	43.8383	356.595	21.6831
VE	FC33	3	-0.473333	-1.02338	88.0833	27.33	0.44612	8.52	0.768734	3.20775	0.0923546	182.039	6.66079	234.667	0.790918	0.492474	0.329372	40.6377	6.13099	19.9781	11.4292	8.54885	31.8863	51.8644	284.135	27.5293
VE	FC33	4	-0.35	-1.14479	88.8897	24.3351	0.5	9.31592	0.836701	2.6122	0.0843884	195.48	8.03285	224	0.809924	0.5	0.45	41.2305	5.86379	26.5664	18.0649	8.50144	41.7333	68.2997	384.701	27.0862
FL	Control	1	-0.163333	-0.931694	84.8291	20.2576	0.664114	7.62208	0.846529	2.65776	0.0600854	183.333	9.05008	229.333	0.81166	0.468639	0.70373	43.7765	6.36568	39.2367	21.8927	17.344	61.4721	100.709	144.262	26.8794
FL	Control	2	-0.163333	-0.797887	78.8928	25.9916	0.620366	7.39888	0.795207	3.51291	0.0847704	170.405	6.55618	193.667	0.827967	0.446857	0.486728	41.8991	5.67083	27.3501	29.1631	10.23	58.1413	85.4914	74.4585	24.4741
FL	Control	3	-0.153333	-1.07046	80.1421	28.8	0.65	7.67	0.832892	3.75489	0.0911319	172.579	5.99232	209.667	0.789309	0.474806	0.601248	44.7346	6.29958	33.5424	22.8011	10.7412	59.16	92.7024	125.274	28.312
FL	Control	4	-0.153333	-1.11506	79.9873	20.036	0.656856	7.99923	0.845812	2.50475	0.0613972	165.072	8.23876	205.667	0.809021	0.485827	0.6	41.4563	6.16861	19.541	16.9317	12.77	57.8606	77.4017	114.66	25.1581
FL	FC66	1	-0.196667	-1.11258	86.2023	26.5763	0.70834	7.95217	0.817283	3.34202	0.0837247	175.092	6.58828	217.333	0.80885	0.445455	0.62	42.3	5.23703	30.956	20.3886	10.5674	110.743	141.699	207.177	25.6915
FL	FC66	2	-0.163333	-1.01	86.7302	28.5513	0.706758	7.98829	0.798053	3.57414	0.0941437	208.405	7.29932	213.333	0.811382	0.504889	0.57999	44.991	6.03908	38.9954	25.8897	13.1056	90.1602	129.156	223.961	32.8642
FL	FC66	3	-0.12	-0.904437	82.0021	30.5183	0.784541	7.69	0.804377	3.96857	0.100217	199.529	6.538	201.333	0.813802	0.486105	0.644742	40.5933	6.21403	30.7646	27.3094	3.45514	98.0063	128.771	184.073	28.0629
FL	FC66	4	-0.16	-1.02585	90.3049	22.63	0.73	7.14009	0.803242	3.16943	0.0733121	194.34	8.58772	225	0.790107	0.502941	0.64171	41.3066	5.93453	33.57	13.6084	3.99241	99.64	133.21	139.569	23.7692
FL	FC33	1	-0.35	-1.01099	82.8226	24.9923	0.581514	7.02658	0.790101	3.55683	0.0790812	198.952	7.96052	196.667	0.836196	0.454989	0.463388	45.2844	6.11399	27.81	32.0542	4.72	76.2307	104.041	238.991	24.6564
FL	FC33	2	-0.25	-0.961429	87.4379	26.7476	0.685023	7.89405	0.807078	3.38832	0.0866021	186.02	6.95465	203.667	0.827887	0.496269	0.712519	44.4275	6.31766	29.8587	27.3825	2.47619	62.2624	92.1211	182.91	26.8669
FL	FC33	3	-0.196667	-1.00603	82.3684	25.9917	0.635926	7.49899	0.79504	3.46603	0.085603	171.402	6.5945	201.333	0.818572	0.438956	0.848947	46.0247	6.84812	27.963	24.2632	3.69976	62.9578	90.9209	148.653	28.4289
FL	FC33	4	-0.166667	-1.06055	89.4854	30.8	0.63	7.47	0.804239	4.12316	0.101255	181.557	5.89472	202.333	0.808536	0.509382	0.67	40.2569	5.38475	25.6004	17.6266	7.97379	67.15	92.7504	161.089	31.455
GF	Control	1	-0.45	-0.879658	82.4645	22.8377	0.620379	8.26699	0.814458	2.76252	0.0724737	210.418	9.21361	208.333	0.820569	0.493661	0.68	47.1707	5.3811	31.715	19.4377	12.2774	37.3543	69.0694	20.7794	24.6915
GF	Control	2	-0.366667	-0.894526	88.254	21.3647	0.570966	7.70002	0.809661	2.77463	0.069186	175.971	8.23651	209.667	0.814437	0.424659	0.688904	39.2017	4.9205	27.972	17.5213	10.4508	44.9127	72.8848	33.2343	28.4866
GF	Control	3	-0.483333	-1.06302	87.3593	17.57	0.62	8.34	0.759472	2.10671	0.0604545	174.957	9.95769	207.667	0.79456	0.460914	0.569855	41.3466	5.18	24.872	15.8586	9.01338	43.3389	68.2109	23.95	25.4276
GF	Control	4	-0.5	-1.16462	83.6858	22.3742	0.659036	9.05997	0.825378	2.46956	0.0716116	181.151	8.09643	190.667	0.807414	0.451301	0.793908	42.57	5.23908	21.5726	21.3862	10.58	64.969	86.5417	17.8409	27.0814
GF	FC66	1	-0.42	-0.81	79.5313	20.3095	0.33	7.06635	0.794042	2.87412	0.0664979	187.92	9.25278	214	0.795534	0.417551	0.849191	33.7275	4.8743	22.24	18.9842	7.76	65.406	87.646	63.16	25.4167
GF	FC66	2	-0.483333	-0.785497	87.1047	15.62	0.266696	6.34	0.722992	2.46372	0.0561763	197.082	12.6173	209	0.7997	0.461332	0.76	35.9163	4.6659	24.4652	14.0276	10.4375	55.0317	79.4969	52.81	28.7869
GF	FC66	3	-0.55	-0.884614	89.06	20.0961	0.376819	6.1274	0.744277	3.27971	0.0708898	195.727	9.73954	192.667	0.798932	0.485078	0.659292	39.5132	5.62494	23.6517	14.086	9.5657	36.4182	60.07	80.4841	23.4502
GF	FC66	4	-0.533333	-0.755763	87.62	16.5552	0.356539	5.82306	0.774801	2.84304	0.0557694	193.58	11.693	197.667	0.801259	0.452357	0.77749	33.9951	5.88963	18.612	15.3499	9.25	49.6428	68.2548	56.2006	28.7507
GF	FC33	1	-0.466667	-0.98373	84.5202	18.8178	0.381477	5.55935	0.761554	3.3849	0.0619776	177.032	15.37	198.667	0.821091	0.426436	0.561225	42.0644	5.91457	17.791	16.6606	1.13	35.24	53.031	49.8184	25.3524
GF	FC33	2	-0.586667	-0.931694	78.6819	11.6188	0.190507	3.33012	0.703216	3.48899	0.0425557	186.438	16.0463	230.667	0.812388	0.371613	0.53	44.8304	5.80231	26.888	14.1965	4.38	33.9986	60.8867	46.2015	26.7674
GF	FC33	3	-0.576667	-1.23896	86.4783	10.1537	0.164332	3.02678	0.718752	3.35463	0.0363828	174.135	17.1499	189	0.807619	0.437653	0.458305	36.0969	5.94	22.3604	16.1303	6.23008	43.4321	65.7924	33.6222	29.4317
GF	FC33	4	-0.7	-1.0655	87.5992	13.53	0.25	3.97	0.774801	3.40806	0.0444868	174.774	12.9175	201	0.804904	0.467044	0.564557	39.802	6.10445	15.7482	11.6215	4.12666	28.2827	44.0309	43.21	27.3648

## Sheet: Prod and oil
WR	Block	GY	TPM	BM	GM		WR	Block	Block	OC		WR	Block	AV	PV	IV
Control	1	1156	17	11.3	5.7		Control	1	1	25.1602		Control	1	8.076	3.93468	104.258
Control	2	1125	14.44	8.58	5.86		Control	2	1	24.722		Control	2	8.44936	4.91497	106.436
Control	3	1155	16.48	10.48	6		Control	3	2	25.1847		Control	3	7.31434	2.83688	107.309
Control	4	1027	18.08	12.46	5.62		Control	4	2	25.2921		Control	4	7.8749	3.93918	108.27
FC66	1	1096	14.44	9.18	5.26		Control	5	3	31.0121		Control	5	7.66763	3.9475	105.209
FC66	2	983	16.54	11.44	5.1		Control	6	3	29.819		Control	6	6.55417	2.81162	106.614
FC66	3	1032	17.2	12.02	5.18		Control	7	4	33.1849		Control	7	5.90661	3.88086	71.7193
FC66	4	986	16.16	11	5.16		Control	8	4	28.9738		Control	8	5.93688	3.84468	82.735
FC33	1	994	12.98	8.14	4.84		FC66	1	1	23.1401		Control	9	6.2554	3.92773	89.962
FC33	2	964	14.46	9.32	5.14		FC66	2	1	22.9618		Control	10	7.75719	3.45304	90.0659
FC33	3	912	16.32	11.12	5.2		FC66	3	2	25.5363		Control	11	8.60664	2.59628	100.914
FC33	4	937	15.96	10.68	5.28		FC66	4	2	27.1902		Control	12	8.87531	2.70612	99.2606
							FC66	5	3	26.3586		FC66	1	4.89997	3.80844	106.647
							FC66	6	3	25.7507		FC66	2	4.76169	4.70765	104.566
							FC66	7	4	24.9585		FC66	3	4.47572	4.72813	99.7675
							FC66	8	4	25.701		FC66	4	7.21027	3.61958	110.156
							FC33	1	1	22.8319		FC66	5	6.80538	2.79304	111.259
							FC33	2	1	22.4514		FC66	6	5.80668	5.70776	116.439
							FC33	3	2	23.6734		FC66	7	6.66667	1.67043	99.8471
							FC33	4	2	16.4188		FC66	8	6.54937	1.9064	95.5713
							FC33	5	3	26.27		FC66	9	6.6777	4.60363	101.812
							FC33	6	3	24.9735		FC66	10	6.63748	5.37552	106.278
							FC33	7	4	26.5996		FC66	11	6.66859	5.42692	101.707
							FC33	8	4	26.7173		FC66	12	6.72432	6.35786	106.963
												FC33	1	5.10749	3.87822	96.0409
												FC33	2	4.94257	3.82702	109.335
												FC33	3	5.01582	3.79039	99.6682
												FC33	4	6.32246	3.82409	95.6821
												FC33	5	6.48487	3.79507	109.156
												FC33	6	4.92585	5.71211	108.059
												FC33	7	9.40153	4.20875	99.6931
												FC33	8	9.21804	4.2633	114.301
												FC33	9	8.33609	4.03649	126.458
												FC33	10	4.50079	3.51741	104.81
												FC33	11	4.3175	2.52016	100.779
												FC33	12	4.33673	2.42738	111.608

## Sheet: ID
VE	Collection in the vegetative stage		Control	100% field capacity
FL	Collection in the flowering stage		FC66	66% field capacity
GF	Collection in the grain filling		FC33	33% field capacity
WR	water replacement		GY	grain yield
Block	block		TPM	total pod matter
Ѱw	leaf water potential		BM	bark matter	shell weight
Ѱs	leaf osmotic potential		GM	grain matter	weight of 100 seeds
RWC	relative water content		OC	grain oil content
A	net photosynthetic assimilation rate		AV	acid value
gs	stomatal conductance		PV	peroxide value
E	transpiratory rate		IV	iodine value
CiCa	ratio between internal and external CO2 concentration
WUE	water use efficiency
ACi	instantaneous carboxylation efficiency
ETR	apparent electron transport rate
ETRA	photosynthetic assimilation rate
Fo	minimum fluorescence
FvFm	potential quantum yield of PSII
YII	effective quantum yield of PSII
NPQ	non-photochemical quenching
Chla+b	total chlorophyll content
Car	carotenoids
TSS	total soluble sugars
RS	reducing sugar
NRS	non-reducing sugars
STA	starch
TNC	total non-structural carbohydrate
PRO	proline
ELR	electron leakage ratio
